# Supplementary material for: DNA Cut-Ligation Cyclization Surpasses Jacobson–Stockmayer J-Factor Expectations by over Threefold
Source: Biomolecules. 2026 May 22;16(6):764. doi: 10.3390/biom16060764 (PMC13297500; doi:10.3390/biom16060764)
Supplement: Supplementary file 1 [file biomolecules-16-00764-s001.zip]

Archive with 14 entries (14 files):
- Experiment Reagent Templates.xlsx
- 452bp-BbsI.gbk
- 452bp-BsaI.gbk
- 452bp-BsaI-With-Padded-CutOffs.gbk
- 452bp-Circularized.gbk
- 452bp-Esp3I.gbk
- 452bp-With-Padded-CutOffs.gbk
- 552bp-BsaI.gbk
- 552bp-Circularized.gbk
- 752bp-BsaI.gbk
- 752bp-Circularized.gbk
- 952bp-BsaI.gbk
- 952bp-Circularized.gbk
- Circularization Efficiency.xlsx
