# Supplementary material for: DNA Cut-Ligation Cyclization Surpasses Jacobson–Stockmayer J-Factor Expectations by over Threefold
Source: Biomolecules. 2026 May 22;16(6):764. doi: 10.3390/biom16060764 (PMC13297500; doi:10.3390/biom16060764)
Supplement: Supplementary file 1 [file biomolecules-16-00764-s001.zip › 452bp-BsaI.gbk]

LOCUS       HBB-452bp-base_-         514 bp    DNA     linear   SYN 31-MAR-2026
DEFINITION  .
ACCESSION   .
VERSION     .
KEYWORDS    .
SOURCE      synthetic DNA construct
  ORGANISM  synthetic DNA construct
REFERENCE   1  (bases 1 to 514)
  AUTHORS   Roman Oliynyk
  TITLE     Direct Submission
  JOURNAL   Exported Mar 31, 2026 from SnapGene 8.2.2
            https://www.snapgene.com
FEATURES             Location/Qualifiers
     source          1..514
                     /mol_type="other DNA"
                     /organism="synthetic DNA construct"
     source          1..22
                     /mol_type="other DNA"
                     /note="color: #ffffff"
                     /organism="synthetic DNA construct"
     source          493..514
                     /mol_type="other DNA"
                     /note="color: #ffffff"
                     /organism="synthetic DNA construct"
     misc_feature    1..22
                     /label=Twist 5' adapter
                     /note="color: #99cc00"
     misc_feature    23..28
                     /label=Bsai 1
                     /note="color: #ffff00"
     promoter        35..298
                     /label=hU6
                     /note="color: #d59687; direction: RIGHT"
     misc_feature    299
                     /label=Insert gRNA here. Starts with or preceded by 'G'
                     /note="color: #ff0000"
     misc_feature    300..319
                     /label=gRNA
                     /note="color: #ccffff"
     misc_feature    320..395
                     /label=pegRNA scaffold
                     /note="color: #a6acb3"
     misc_feature    396..423
                     /label=Extension
                     /note="color: #ccffff"
     misc_feature    424..431
                     /label=Linker
                     /note="color: #a6acb3"
     misc_RNA        432..467
                     /label=evopreq1-1 trimmed
                     /note="color: #f8d3a9; direction: RIGHT"
     terminator      468..475
                     /label=U6 terminator
                     /note="color: #ffef86"
     misc_feature    487..492
                     /label=Bsai 2
                     /note="color: #ffff00"
     misc_feature    493..514
                     /label=Twist 3' adapter
                     /note="color: #99cc00"
ORIGIN
        1 caatccgccc tcactacaac cgggtctcag tacgaaggtc gggcaggaag agggcctatt
       61 tcccatgatt ccttcatatt tgcatatacg atacaaggct gttagagaga taattagaat
      121 taatttgact gtaaacacaa agatattagt acaaaatacg tgacgtagaa agtaataatt
      181 tcttgggtag tttgcagttt taaaattatg ttttaaaatg gactatcata tgcttaccgt
      241 aacttgaaag tatttcgatt tcttggcttt atatatcttg tggaaaggac gaaacaccgc
      301 atggtgcacc tgactcctgg ttttagagct agaaatagca agttaaaata aggctagtcc
      361 gttatcaact tgaaaaagtg gcaccgagtc ggtgcagact tctcttcagg agtcaggtgc
      421 acaactctct cgcggttcta tctagttacg cgttaaacca actagaattt tttttctcta
      481 agtactgaga ccctactctg gcgtcgatga ggga
//
