# Supplementary material for: DNA Cut-Ligation Cyclization Surpasses Jacobson–Stockmayer J-Factor Expectations by over Threefold
Source: Biomolecules. 2026 May 22;16(6):764. doi: 10.3390/biom16060764 (PMC13297500; doi:10.3390/biom16060764)
Supplement: Supplementary file 1 [file biomolecules-16-00764-s001.zip › 452bp-BsaI-With-Padded-CutOffs.gbk]

LOCUS       452bp-With-Padde         704 bp    DNA     linear   SYN 04-MAR-2026
DEFINITION  .
ACCESSION   .
VERSION     .
KEYWORDS    .
SOURCE      synthetic DNA construct
  ORGANISM  synthetic DNA construct
REFERENCE   1  (bases 1 to 704)
  AUTHORS   Research Computing
  TITLE     Direct Submission
  JOURNAL   Exported Mar 4, 2026 from SnapGene 8.2.2
            https://www.snapgene.com
FEATURES             Location/Qualifiers
     source          1..704
                     /mol_type="other DNA"
                     /organism="synthetic DNA construct"
     misc_feature    1..99
                     /label=5' Cut-off
                     /note="color: #ff00ff"
     misc_feature    1..22
                     /label=Twist 5' adapter
                     /note="color: #99cc00"
     misc_feature    23..92
                     /label=70bp padding
                     /note="color: #a6acb3"
     misc_feature    93..98
                     /label=Bsai 1
                     /note="color: #ffff00"
     misc_feature    100..103
                     /label=ssDNA Overhang
                     /note="color: #ff99cc"
     promoter        105..368
                     /label=hU6
                     /note="color: #d59687; direction: RIGHT"
     misc_feature    369
                     /label=Insert gRNA here. Starts with or preceded by 'G'
                     /note="color: #ff0000"
     misc_feature    370..389
                     /label=gRNA
                     /note="color: #ccffff"
     misc_feature    390..465
                     /label=pegRNA scaffold
                     /note="color: #a6acb3"
     misc_feature    466..493
                     /label=Extension
                     /note="color: #ccffff"
     misc_feature    494..501
                     /label=Linker
                     /note="color: #a6acb3"
     misc_RNA        502..537
                     /label=evopreq1-1 trimmed
                     /note="color: #f8d3a9; direction: RIGHT"
     terminator      538..545
                     /label=U6 terminator
                     /note="color: #ffef86"
     misc_feature    552..555
                     /label=ssDNA Overhang
                     /note="color: #ff99cc"
     misc_feature    556..704
                     /label=3' Cut-off
                     /note="color: #ff00ff"
     misc_feature    557..562
                     /label=Bsai 2
                     /note="color: #ffff00"
     misc_feature    563..682
                     /label=120bp padding
                     /note="color: #a6acb3"
     misc_feature    683..704
                     /label=Twist 3' adapter
                     /note="color: #99cc00"
ORIGIN
        1 caatccgccc tcactacaac cggttgatct gagagcacgg cctctaggct ttaagatgtt
       61 aatttcgccg gccaatgaat tcaattgctg aaggtctcag tacgaaggtc gggcaggaag
      121 agggcctatt tcccatgatt ccttcatatt tgcatatacg atacaaggct gttagagaga
      181 taattagaat taatttgact gtaaacacaa agatattagt acaaaatacg tgacgtagaa
      241 agtaataatt tcttgggtag tttgcagttt taaaattatg ttttaaaatg gactatcata
      301 tgcttaccgt aacttgaaag tatttcgatt tcttggcttt atatatcttg tggaaaggac
      361 gaaacaccgc atggtgcacc tgactcctgg ttttagagct agaaatagca agttaaaata
      421 aggctagtcc gttatcaact tgaaaaagtg gcaccgagtc ggtgcagact tctcttcagg
      481 agtcaggtgc acaactctct cgcggttcta tctagttacg cgttaaacca actagaattt
      541 tttttctcta agtactgaga ccagccacct atgtgatagc atgtgctccg taggacccca
      601 cgccaggcaa gagctgggga atcaagcatc tccaaggtct ttgaacctag tctgcttcta
      661 taatactcta cacaatcaaa atctactctg gcgtcgatga ggga
//
