# Supplementary material for: DNA Cut-Ligation Cyclization Surpasses Jacobson–Stockmayer J-Factor Expectations by over Threefold
Source: Biomolecules. 2026 May 22;16(6):764. doi: 10.3390/biom16060764 (PMC13297500; doi:10.3390/biom16060764)
Supplement: Supplementary file 1 [file biomolecules-16-00764-s001.zip › 452bp-Circularized.gbk]

LOCUS       HBB-452bp-base           452 bp    DNA     circular SYN 31-MAR-2026
DEFINITION  .
ACCESSION   .
VERSION     .
KEYWORDS    .
SOURCE      synthetic DNA construct
  ORGANISM  synthetic DNA construct
REFERENCE   1  (bases 1 to 452)
  AUTHORS   Roman Oliynyk
  TITLE     Direct Submission
  JOURNAL   Exported Mar 31, 2026 from SnapGene 8.2.2
            https://www.snapgene.com
FEATURES             Location/Qualifiers
     source          1..452
                     /mol_type="other DNA"
                     /organism="synthetic DNA construct"
     promoter        6..269
                     /label=hU6
                     /note="color: #d59687; direction: RIGHT"
     misc_feature    270
                     /label=Insert gRNA here. Starts with or preceded by 'G'
                     /note="color: #ff0000"
     misc_feature    271..290
                     /label=gRNA
                     /note="color: #ccffff"
     misc_feature    291..366
                     /label=pegRNA scaffold
                     /note="color: #a6acb3"
     misc_feature    367..394
                     /label=Extension
                     /note="color: #ccffff"
     misc_feature    395..402
                     /label=Linker
                     /note="color: #a6acb3"
     misc_RNA        403..438
                     /label=evopreq1-1 trimmed
                     /note="color: #f8d3a9; direction: RIGHT"
     terminator      439..446
                     /label=U6 terminator
                     /note="color: #ffef86"
ORIGIN
        1 gtacgaaggt cgggcaggaa gagggcctat ttcccatgat tccttcatat ttgcatatac
       61 gatacaaggc tgttagagag ataattagaa ttaatttgac tgtaaacaca aagatattag
      121 tacaaaatac gtgacgtaga aagtaataat ttcttgggta gtttgcagtt ttaaaattat
      181 gttttaaaat ggactatcat atgcttaccg taacttgaaa gtatttcgat ttcttggctt
      241 tatatatctt gtggaaagga cgaaacaccg catggtgcac ctgactcctg gttttagagc
      301 tagaaatagc aagttaaaat aaggctagtc cgttatcaac ttgaaaaagt ggcaccgagt
      361 cggtgcagac ttctcttcag gagtcaggtg cacaactctc tcgcggttct atctagttac
      421 gcgttaaacc aactagaatt ttttttctct aa
//
