# Supplementary material for: DNA Cut-Ligation Cyclization Surpasses Jacobson–Stockmayer J-Factor Expectations by over Threefold
Source: Biomolecules. 2026 May 22;16(6):764. doi: 10.3390/biom16060764 (PMC13297500; doi:10.3390/biom16060764)
Supplement: Supplementary file 1 [file biomolecules-16-00764-s001.zip › 552bp-BsaI.gbk]

LOCUS       552bp-BsaI               614 bp    DNA     linear   SYN 31-MAR-2026
DEFINITION  .
ACCESSION   .
VERSION     .
KEYWORDS    .
SOURCE      synthetic DNA construct
  ORGANISM  synthetic DNA construct
REFERENCE   1  (bases 1 to 614)
  AUTHORS   Roman Oliynyk
  TITLE     Direct Submission
  JOURNAL   Exported Mar 31, 2026 from SnapGene 8.2.2
            https://www.snapgene.com
FEATURES             Location/Qualifiers
     source          1..614
                     /mol_type="other DNA"
                     /note="color: #ffffff"
                     /organism="synthetic DNA construct"
     source          1..22
                     /mol_type="other DNA"
                     /note="color: #ffffff"
                     /organism="synthetic DNA construct"
     source          593..614
                     /mol_type="other DNA"
                     /note="color: #ffffff"
                     /organism="synthetic DNA construct"
     misc_feature    1..22
                     /label=Twist 5' adapter
                     /note="color: #99cc00"
     misc_feature    23..28
                     /label=Bsai 1
                     /note="color: #ffff00"
     misc_feature    35..134
                     /label=Additional 100  bp
                     /note="color: #00ff00"
     promoter        135..398
                     /label=hU6
                     /note="color: #d59687; direction: RIGHT"
     misc_feature    399
                     /label=Insert gRNA here. Starts with or preceded by 'G'
                     /note="color: #ff0000"
     misc_feature    400..419
                     /label=gRNA
                     /note="color: #ccffff"
     misc_feature    420..495
                     /label=pegRNA scaffold
                     /note="color: #a6acb3"
     misc_feature    496..523
                     /label=Extension
                     /note="color: #ccffff"
     misc_feature    524..531
                     /label=Linker
                     /note="color: #a6acb3"
     misc_RNA        532..567
                     /label=evopreq1-1 trimmed
                     /note="color: #f8d3a9; direction: RIGHT"
     terminator      568..575
                     /label=U6 terminator
                     /note="color: #ffef86"
     misc_feature    587..592
                     /label=Bsai 2
                     /note="color: #ffff00"
     misc_feature    593..614
                     /label=Twist 3' adapter
                     /note="color: #99cc00"
ORIGIN
        1 caatccgccc tcactacaac cgggtctcag tacgttctgg cgcattaaag atttatacat
       61 gactataccg gcacggagtg tggtataggg tgcgttactt cgtgcacact caatttaatc
      121 aaagtaaccc gcataaggtc gggcaggaag agggcctatt tcccatgatt ccttcatatt
      181 tgcatatacg atacaaggct gttagagaga taattagaat taatttgact gtaaacacaa
      241 agatattagt acaaaatacg tgacgtagaa agtaataatt tcttgggtag tttgcagttt
      301 taaaattatg ttttaaaatg gactatcata tgcttaccgt aacttgaaag tatttcgatt
      361 tcttggcttt atatatcttg tggaaaggac gaaacaccgc atggtgcacc tgactcctgg
      421 ttttagagct agaaatagca agttaaaata aggctagtcc gttatcaact tgaaaaagtg
      481 gcaccgagtc ggtgcagact tctcttcagg agtcaggtgc acaactctct cgcggttcta
      541 tctagttacg cgttaaacca actagaattt tttttctcta agtactgaga ccctactctg
      601 gcgtcgatga ggga
//
