# Supplementary material for: DNA Cut-Ligation Cyclization Surpasses Jacobson–Stockmayer J-Factor Expectations by over Threefold
Source: Biomolecules. 2026 May 22;16(6):764. doi: 10.3390/biom16060764 (PMC13297500; doi:10.3390/biom16060764)
Supplement: Supplementary file 1 [file biomolecules-16-00764-s001.zip › 552bp-Circularized.gbk]

LOCUS       552bp-Circulariz         552 bp    DNA     circular SYN 31-MAR-2026
DEFINITION  .
ACCESSION   .
VERSION     .
KEYWORDS    .
SOURCE      synthetic DNA construct
  ORGANISM  synthetic DNA construct
REFERENCE   1  (bases 1 to 552)
  AUTHORS   Roman Oliynyk
  TITLE     Direct Submission
  JOURNAL   Exported Mar 31, 2026 from SnapGene 8.2.2
            https://www.snapgene.com
FEATURES             Location/Qualifiers
     source          1..552
                     /mol_type="other DNA"
                     /note="color: #ffffff"
                     /organism="synthetic DNA construct"
     misc_feature    6..105
                     /label=Additional 100  bp
                     /note="color: #00ff00"
     promoter        106..369
                     /label=hU6
                     /note="color: #d59687; direction: RIGHT"
     misc_feature    370
                     /label=Insert gRNA here. Starts with or preceded by 'G'
                     /note="color: #ff0000"
     misc_feature    371..390
                     /label=gRNA
                     /note="color: #ccffff"
     misc_feature    391..466
                     /label=pegRNA scaffold
                     /note="color: #a6acb3"
     misc_feature    467..494
                     /label=Extension
                     /note="color: #ccffff"
     misc_feature    495..502
                     /label=Linker
                     /note="color: #a6acb3"
     misc_RNA        503..538
                     /label=evopreq1-1 trimmed
                     /note="color: #f8d3a9; direction: RIGHT"
     terminator      539..546
                     /label=U6 terminator
                     /note="color: #ffef86"
ORIGIN
        1 gtacgttctg gcgcattaaa gatttataca tgactatacc ggcacggagt gtggtatagg
       61 gtgcgttact tcgtgcacac tcaatttaat caaagtaacc cgcataaggt cgggcaggaa
      121 gagggcctat ttcccatgat tccttcatat ttgcatatac gatacaaggc tgttagagag
      181 ataattagaa ttaatttgac tgtaaacaca aagatattag tacaaaatac gtgacgtaga
      241 aagtaataat ttcttgggta gtttgcagtt ttaaaattat gttttaaaat ggactatcat
      301 atgcttaccg taacttgaaa gtatttcgat ttcttggctt tatatatctt gtggaaagga
      361 cgaaacaccg catggtgcac ctgactcctg gttttagagc tagaaatagc aagttaaaat
      421 aaggctagtc cgttatcaac ttgaaaaagt ggcaccgagt cggtgcagac ttctcttcag
      481 gagtcaggtg cacaactctc tcgcggttct atctagttac gcgttaaacc aactagaatt
      541 ttttttctct aa
//
