# Supplementary material for: DNA Cut-Ligation Cyclization Surpasses Jacobson–Stockmayer J-Factor Expectations by over Threefold
Source: Biomolecules. 2026 May 22;16(6):764. doi: 10.3390/biom16060764 (PMC13297500; doi:10.3390/biom16060764)
Supplement: Supplementary file 1 [file biomolecules-16-00764-s001.zip › 752bp-BsaI.gbk]

LOCUS       HBB-752bp_-_Line         814 bp    DNA     linear   SYN 31-MAR-2026
DEFINITION  .
ACCESSION   .
VERSION     .
KEYWORDS    .
SOURCE      synthetic DNA construct
  ORGANISM  synthetic DNA construct
REFERENCE   1  (bases 1 to 814)
  AUTHORS   Roman Oliynyk
  TITLE     Direct Submission
  JOURNAL   Exported Mar 31, 2026 from SnapGene 8.2.2
            https://www.snapgene.com
FEATURES             Location/Qualifiers
     source          1..814
                     /mol_type="other DNA"
                     /organism="synthetic DNA construct"
     source          1..22
                     /mol_type="other DNA"
                     /note="color: #ffffff"
                     /organism="synthetic DNA construct"
     source          793..814
                     /mol_type="other DNA"
                     /note="color: #ffffff"
                     /organism="synthetic DNA construct"
     misc_feature    1..22
                     /label=Twist 5' adapter
                     /note="color: #99cc00"
     misc_feature    23..28
                     /label=Bsai 1
                     /note="color: #ffff00"
     misc_feature    35..334
                     /label=Additional 300  bp
                     /note="color: #00ff00"
     promoter        335..598
                     /label=hU6
                     /note="color: #d59687; direction: RIGHT"
     misc_feature    599
                     /label=Insert gRNA here. Starts with or preceded by 'G'
                     /note="color: #ff0000"
     misc_feature    600..619
                     /label=gRNA
                     /note="color: #ccffff"
     misc_feature    620..695
                     /label=pegRNA scaffold
                     /note="color: #a6acb3"
     misc_feature    696..723
                     /label=Extension
                     /note="color: #ccffff"
     misc_feature    724..731
                     /label=Linker
                     /note="color: #a6acb3"
     misc_RNA        732..767
                     /label=evopreq1-1 trimmed
                     /note="color: #f8d3a9; direction: RIGHT"
     terminator      768..775
                     /label=U6 terminator
                     /note="color: #ffef86"
     misc_feature    787..792
                     /label=Bsai 2
                     /note="color: #ffff00"
     misc_feature    793..814
                     /label=Twist 3' adapter
                     /note="color: #99cc00"
ORIGIN
        1 caatccgccc tcactacaac cgggtctcag tacgtgggga cgagttctgc tgaactgcct
       61 tggtgtaatc cactcggacg cacacactgg cctccccata tggtcgtatc tacaagtggg
      121 ctcaagcaac tcgaatcaag catctccaag gtctttgaac ctagtctgct tctataatac
      181 tctacacaat caaaatcgta ggccggatga tatcccatgc tggttttaat gttattctgg
      241 cgcattaaag atttatacat gactataccg gcacggagtg tggtataggg tgcgttactt
      301 cgtgcacact caatttaatc aaagtaaccc gcataaggtc gggcaggaag agggcctatt
      361 tcccatgatt ccttcatatt tgcatatacg atacaaggct gttagagaga taattagaat
      421 taatttgact gtaaacacaa agatattagt acaaaatacg tgacgtagaa agtaataatt
      481 tcttgggtag tttgcagttt taaaattatg ttttaaaatg gactatcata tgcttaccgt
      541 aacttgaaag tatttcgatt tcttggcttt atatatcttg tggaaaggac gaaacaccgc
      601 atggtgcacc tgactcctgg ttttagagct agaaatagca agttaaaata aggctagtcc
      661 gttatcaact tgaaaaagtg gcaccgagtc ggtgcagact tctcttcagg agtcaggtgc
      721 acaactctct cgcggttcta tctagttacg cgttaaacca actagaattt tttttctcta
      781 agtactgaga ccctactctg gcgtcgatga ggga
//
