# Supplementary material for: DNA Cut-Ligation Cyclization Surpasses Jacobson–Stockmayer J-Factor Expectations by over Threefold
Source: Biomolecules. 2026 May 22;16(6):764. doi: 10.3390/biom16060764 (PMC13297500; doi:10.3390/biom16060764)
Supplement: Supplementary file 1 [file biomolecules-16-00764-s001.zip › 752bp-Circularized.gbk]

LOCUS       HBB-752bp                752 bp    DNA     circular SYN 31-MAR-2026
DEFINITION  .
ACCESSION   .
VERSION     .
KEYWORDS    .
SOURCE      synthetic DNA construct
  ORGANISM  synthetic DNA construct
REFERENCE   1  (bases 1 to 752)
  AUTHORS   Roman Oliynyk
  TITLE     Direct Submission
  JOURNAL   Exported Mar 31, 2026 from SnapGene 8.2.2
            https://www.snapgene.com
FEATURES             Location/Qualifiers
     source          1..752
                     /mol_type="other DNA"
                     /organism="synthetic DNA construct"
     misc_feature    6..305
                     /label=Additional 300  bp
                     /note="color: #00ff00"
     promoter        306..569
                     /label=hU6
                     /note="color: #d59687; direction: RIGHT"
     misc_feature    570
                     /label=Insert gRNA here. Starts with or preceded by 'G'
                     /note="color: #ff0000"
     misc_feature    571..590
                     /label=gRNA
                     /note="color: #ccffff"
     misc_feature    591..666
                     /label=pegRNA scaffold
                     /note="color: #a6acb3"
     misc_feature    667..694
                     /label=Extension
                     /note="color: #ccffff"
     misc_feature    695..702
                     /label=Linker
                     /note="color: #a6acb3"
     misc_RNA        703..738
                     /label=evopreq1-1 trimmed
                     /note="color: #f8d3a9; direction: RIGHT"
     terminator      739..746
                     /label=U6 terminator
                     /note="color: #ffef86"
ORIGIN
        1 gtacgtgggg acgagttctg ctgaactgcc ttggtgtaat ccactcggac gcacacactg
       61 gcctccccat atggtcgtat ctacaagtgg gctcaagcaa ctcgaatcaa gcatctccaa
      121 ggtctttgaa cctagtctgc ttctataata ctctacacaa tcaaaatcgt aggccggatg
      181 atatcccatg ctggttttaa tgttattctg gcgcattaaa gatttataca tgactatacc
      241 ggcacggagt gtggtatagg gtgcgttact tcgtgcacac tcaatttaat caaagtaacc
      301 cgcataaggt cgggcaggaa gagggcctat ttcccatgat tccttcatat ttgcatatac
      361 gatacaaggc tgttagagag ataattagaa ttaatttgac tgtaaacaca aagatattag
      421 tacaaaatac gtgacgtaga aagtaataat ttcttgggta gtttgcagtt ttaaaattat
      481 gttttaaaat ggactatcat atgcttaccg taacttgaaa gtatttcgat ttcttggctt
      541 tatatatctt gtggaaagga cgaaacaccg catggtgcac ctgactcctg gttttagagc
      601 tagaaatagc aagttaaaat aaggctagtc cgttatcaac ttgaaaaagt ggcaccgagt
      661 cggtgcagac ttctcttcag gagtcaggtg cacaactctc tcgcggttct atctagttac
      721 gcgttaaacc aactagaatt ttttttctct aa
//
