# Supplementary material for: DNA Cut-Ligation Cyclization Surpasses Jacobson–Stockmayer J-Factor Expectations by over Threefold
Source: Biomolecules. 2026 May 22;16(6):764. doi: 10.3390/biom16060764 (PMC13297500; doi:10.3390/biom16060764)
Supplement: Supplementary file 1 [file biomolecules-16-00764-s001.zip › 952bp-BsaI.gbk]

LOCUS       HBB-952bp_-_Line        1014 bp    DNA     linear   SYN 31-MAR-2026
DEFINITION  .
ACCESSION   .
VERSION     .
KEYWORDS    .
SOURCE      synthetic DNA construct
  ORGANISM  synthetic DNA construct
REFERENCE   1  (bases 1 to 1014)
  AUTHORS   Roman Oliynyk
  TITLE     Direct Submission
  JOURNAL   Exported Mar 31, 2026 from SnapGene 8.2.2
            https://www.snapgene.com
FEATURES             Location/Qualifiers
     source          1..1014
                     /mol_type="other DNA"
                     /organism="synthetic DNA construct"
     source          1..22
                     /mol_type="other DNA"
                     /note="color: #ffffff"
                     /organism="synthetic DNA construct"
     source          993..1014
                     /mol_type="other DNA"
                     /note="color: #ffffff"
                     /organism="synthetic DNA construct"
     misc_feature    1..22
                     /label=Twist 5' adapter
                     /note="color: #99cc00"
     misc_feature    23..28
                     /label=Bsai 1
                     /note="color: #ffff00"
     misc_feature    35..534
                     /label=Additional 500  bp
                     /note="color: #00ff00"
     promoter        535..798
                     /label=hU6
                     /note="color: #d59687; direction: RIGHT"
     misc_feature    799
                     /label=Insert gRNA here. Starts with or preceded by 'G'
                     /note="color: #ff0000"
     misc_feature    800..819
                     /label=gRNA
                     /note="color: #ccffff"
     misc_feature    820..895
                     /label=pegRNA scaffold
                     /note="color: #a6acb3"
     misc_feature    896..923
                     /label=Extension
                     /note="color: #ccffff"
     misc_feature    924..931
                     /label=Linker
                     /note="color: #a6acb3"
     misc_RNA        932..967
                     /label=evopreq1-1 trimmed
                     /note="color: #f8d3a9; direction: RIGHT"
     terminator      968..975
                     /label=U6 terminator
                     /note="color: #ffef86"
     misc_feature    987..992
                     /label=Bsai 2
                     /note="color: #ffff00"
     misc_feature    993..1014
                     /label=Twist 3' adapter
                     /note="color: #99cc00"
ORIGIN
        1 caatccgccc tcactacaac cgggtctcag tacgtgggga cgagttctgc tgaactgcct
       61 tggtgtaatc cactcggacg cacacactgg cctccccata tggtcgtatc tacaagtggg
      121 ctcaagcaac tcgcgtgatc gcttaccctg cgagtttacc aagccttacc cacgttaagg
      181 cactaccatt ttgtgactat gccgttgatc tgagagcacg gcctctaggc tttaagatgt
      241 taatttcgcc ggccaatgaa ttcaattgct gaactaagcc acctatgtga tagcatgtgc
      301 tccgtaggac cccacgccag gcaagagctg gggaatcaag catctccaag gtctttgaac
      361 ctagtctgct tctataatac tctacacaat caaaatcgta ggccggatga tatcccatgc
      421 tggttttaat gttattctgg cgcattaaag atttatacat gactataccg gcacggagtg
      481 tggtataggg tgcgttactt cgtgcacact caatttaatc aaagtaaccc gcataaggtc
      541 gggcaggaag agggcctatt tcccatgatt ccttcatatt tgcatatacg atacaaggct
      601 gttagagaga taattagaat taatttgact gtaaacacaa agatattagt acaaaatacg
      661 tgacgtagaa agtaataatt tcttgggtag tttgcagttt taaaattatg ttttaaaatg
      721 gactatcata tgcttaccgt aacttgaaag tatttcgatt tcttggcttt atatatcttg
      781 tggaaaggac gaaacaccgc atggtgcacc tgactcctgg ttttagagct agaaatagca
      841 agttaaaata aggctagtcc gttatcaact tgaaaaagtg gcaccgagtc ggtgcagact
      901 tctcttcagg agtcaggtgc acaactctct cgcggttcta tctagttacg cgttaaacca
      961 actagaattt tttttctcta agtactgaga ccctactctg gcgtcgatga ggga
//
