# Supplementary material for: DNA Cut-Ligation Cyclization Surpasses Jacobson–Stockmayer J-Factor Expectations by over Threefold
Source: Biomolecules. 2026 May 22;16(6):764. doi: 10.3390/biom16060764 (PMC13297500; doi:10.3390/biom16060764)
Supplement: Supplementary file 1 [file biomolecules-16-00764-s001.zip › 952bp-Circularized.gbk]

LOCUS       HBB-952bp                952 bp    DNA     circular SYN 31-MAR-2026
DEFINITION  .
ACCESSION   .
VERSION     .
KEYWORDS    .
SOURCE      synthetic DNA construct
  ORGANISM  synthetic DNA construct
REFERENCE   1  (bases 1 to 952)
  AUTHORS   Roman Oliynyk
  TITLE     Direct Submission
  JOURNAL   Exported Mar 31, 2026 from SnapGene 8.2.2
            https://www.snapgene.com
FEATURES             Location/Qualifiers
     source          1..952
                     /mol_type="other DNA"
                     /organism="synthetic DNA construct"
     misc_feature    6..505
                     /label=Additional 500  bp
                     /note="color: #00ff00"
     promoter        506..769
                     /label=hU6
                     /note="color: #d59687; direction: RIGHT"
     misc_feature    770
                     /label=Insert gRNA here. Starts with or preceded by 'G'
                     /note="color: #ff0000"
     misc_feature    771..790
                     /label=gRNA
                     /note="color: #ccffff"
     misc_feature    791..866
                     /label=pegRNA scaffold
                     /note="color: #a6acb3"
     misc_feature    867..894
                     /label=Extension
                     /note="color: #ccffff"
     misc_feature    895..902
                     /label=Linker
                     /note="color: #a6acb3"
     misc_RNA        903..938
                     /label=evopreq1-1 trimmed
                     /note="color: #f8d3a9; direction: RIGHT"
     terminator      939..946
                     /label=U6 terminator
                     /note="color: #ffef86"
ORIGIN
        1 gtacgtgggg acgagttctg ctgaactgcc ttggtgtaat ccactcggac gcacacactg
       61 gcctccccat atggtcgtat ctacaagtgg gctcaagcaa ctcgcgtgat cgcttaccct
      121 gcgagtttac caagccttac ccacgttaag gcactaccat tttgtgacta tgccgttgat
      181 ctgagagcac ggcctctagg ctttaagatg ttaatttcgc cggccaatga attcaattgc
      241 tgaactaagc cacctatgtg atagcatgtg ctccgtagga ccccacgcca ggcaagagct
      301 ggggaatcaa gcatctccaa ggtctttgaa cctagtctgc ttctataata ctctacacaa
      361 tcaaaatcgt aggccggatg atatcccatg ctggttttaa tgttattctg gcgcattaaa
      421 gatttataca tgactatacc ggcacggagt gtggtatagg gtgcgttact tcgtgcacac
      481 tcaatttaat caaagtaacc cgcataaggt cgggcaggaa gagggcctat ttcccatgat
      541 tccttcatat ttgcatatac gatacaaggc tgttagagag ataattagaa ttaatttgac
      601 tgtaaacaca aagatattag tacaaaatac gtgacgtaga aagtaataat ttcttgggta
      661 gtttgcagtt ttaaaattat gttttaaaat ggactatcat atgcttaccg taacttgaaa
      721 gtatttcgat ttcttggctt tatatatctt gtggaaagga cgaaacaccg catggtgcac
      781 ctgactcctg gttttagagc tagaaatagc aagttaaaat aaggctagtc cgttatcaac
      841 ttgaaaaagt ggcaccgagt cggtgcagac ttctcttcag gagtcaggtg cacaactctc
      901 tcgcggttct atctagttac gcgttaaacc aactagaatt ttttttctct aa
//
